# Supplementary material for: Synthesis of Tricyclic Pterolobirin H Analogue: Evaluation of Anticancer and Anti-Inflammatory Activities and Molecular Docking Investigations
Source: Molecules. 2023 Aug 23;28(17):6208. doi: 10.3390/molecules28176208 (PMC10489156; doi:10.3390/molecules28176208)
Supplement: Supplementary file 1 [file molecules-28-06208-s001.zip]

Archive with 1 entries (1 files):
- molecules-2539462-supplementary.pdf
